# Supplementary material for: The Effects of the Marine-Derived Polysaccharides Laminarin and Chitosan on Aspects of Colonic Health in Pigs Challenged with Dextran Sodium Sulphate
Source: Mar Drugs. 2020 May 16;18(5):262. doi: 10.3390/md18050262 (PMC7281012; doi:10.3390/md18050262)
Supplement: Supplementary file 1 [file marinedrugs-18-00262-s001.zip]

Archive with 1 entries (1 files):
- marinedrugs-791660-supplementary.xlsx
