# Supplementary material for: The Effects of the Marine-Derived Polysaccharides Laminarin and Chitosan on Aspects of Colonic Health in Pigs Challenged with Dextran Sodium Sulphate
Source: Mar Drugs. 2020 May 16;18(5):262. doi: 10.3390/md18050262 (PMC7281012; doi:10.3390/md18050262)
Supplement: Supplementary file 1 [file marinedrugs-18-00262-s001.zip › marinedrugs-791660-supplementary.xlsx]

## Sheet: Sheet1
Supplementary Table 1. Effect of treatment on the relative abundance of bacterial taxa at phylum, family and genus levels
Control	Basal DSS	Laminarin DSS	Chitosan DSS	SEM	1	2	3	OTU	Phyllum	Class	Order	Family
Phylum
0.0703315	0.775125	0.267275	0.89962	0.119678	0.0004952	NS	NS	AF059190.1.1451	Deferribacteres
0.118114	0.190697	0.328147	0.0895771	0.0371635	NS	NS	NS	EU462203.1.1270	Saccharibacteria
0.680793	0.00417711	0.00804548	0.0217236	0.0967591	2.49e-05	NS	NS	EU474510.1.1379	Cyanobacteria
0.0916638	0.00452653	0.05149	0.0942834	0.0145691	NS	NS	NS	EU778068.1.1347	Tenericutes
0	0	0.0172556	0.0106914	0.00352299	NS	NS	NS	FJ713033.1.1487	Acidobacteria
24.3971	40.421	23.1001	20.6951	2.82035	NS	NS	NS	HQ400282.1.1506	Proteobacteria
0.06104	0	0	0	0.0079878	NS	NS	NS	HQ716189.1.1444	Planctomycetes
0.0256505	0.0292321	0.0135281	0.0302713	0.00776087	NS	NS	NS	HQ793185.1.1424	Lentisphaerae
0.670114	0.442128	0.168986	0.224512	0.0702391	NS	NS	NS	JQ188553.1.1334	Actinobacteria
0	0.116512	1.35401	0.162384	0.224157	0.0630967	NS	NS	JQ606918.1.1410	Synergistetes
66.7308	53.1721	65.5507	68.0532	2.36056	NS	NS	NS	KF842222.1.1420	Firmicutes
6.20164	3.26326	6.72068	4.36749	0.800287	NS	NS	NS	KF843120.1.1399	Bacteroidetes
0.740982	1.58119	2.37505	5.22185	0.644487	NS	NS	0.0575031	New.CleanUp.ReferenceOTU2	Spirochaetae
0.208432	0	0.0447373	0.12933	0.0501031	NS	NS	NS	New.CleanUp.ReferenceOTU26	Fibrobacteres
Family
6.33805	5.91024	5.57332	5.3395	0.796462	NS	NS	NS	DQ797231.1.1389	Firmicutes	Clostridia	Clostridiales	Ruminococcaceae
0.851169	0	0	0.0139643	0.0942221	0.000529808	NS	NS	AF371949.1.1454	Proteobacteria	Deltaproteobacteria	Desulfuromonadales	GR-WP33-58
0.061075	0	0	0	0.00799121	NS	NS	NS	HQ716189.1.1444	Planctomycetes	Planctomycetacia	Planctomycetales	Planctomycetaceae
3.5945	5.94643	9.31943	3.66715	1.06207	NS	NS	NS	AF371871.1.1476	Proteobacteria	Deltaproteobacteria	Desulfovibrionales	Desulfovibrionaceae
1.01885	0.0998986	0.390511	0.123226	0.238925	NS	NS	NS	U65584.1.1464	Proteobacteria	Gammaproteobacteria	Pasteurellales	Pasteurellaceae
0.253718	0.201108	0.348265	0.0864825	0.0507526	NS	NS	NS	AB542406.1.1453	Proteobacteria	Betaproteobacteria	Burkholderiales	Oxalobacteraceae
1.12988	2.43683	2.4152	0.824873	0.222879	0.0586938	NS	NS	EF402399.1.1496	Proteobacteria	Betaproteobacteria	Burkholderiales	Alcaligenaceae
0.0159562	0.00452653	0	0.00484496	0.00254114	NS	NS	NS	New.CleanUp.ReferenceOTU107	Proteobacteria	Betaproteobacteria	Nitrosomonadales	Nitrosomonadaceae
0.509841	2.70605	0.446904	0.599996	0.37587	0.0014684	0.00839093	0.0736699	KF842027.1.1375	Proteobacteria	Gammaproteobacteria	Enterobacteriales	Enterobacteriaceae
16.3858	28.6113	9.92149	15.0094	2.62234	NS	NS	NS	HQ400282.1.1506	Proteobacteria	Gammaproteobacteria	Aeromonadales	Succinivibrionaceae
0.0343352	0.00984115	0.0386694	0.0271327	0.00620852	NS	NS	NS	New.CleanUp.ReferenceOTU43	Proteobacteria	Gammaproteobacteria	Pseudomonadales	Pseudomonadaceae
0.0217065	0	0	0	0.00338145	NS	NS	NS	New.CleanUp.ReferenceOTU149	Lentisphaerae	Lentisphaerae RFP12 gut group	uncultured bacterium	D_4__
0.118214	0.190932	0.329246	0.089866	0.0372925	NS	NS	NS	EU462203.1.1270	Saccharibacteria	Unknown Class	Unknown Order	Unknown Family
0.741564	1.58279	2.38126	5.24159	0.647391	0.0546117	NS	NS	New.CleanUp.ReferenceOTU2	Spirochaetae	Spirochaetes	Spirochaetales	Spirochaetaceae
0.018031	0.269054	0.0529613	0.10208	0.0471677	0.00188305	NS	NS	AF550648.1.1562	Proteobacteria	Epsilonproteobacteria	Campylobacterales	Campylobacteraceae
0.0785332	0.170734	0.14316	0.139484	0.0366993	NS	NS	NS	U96300.1.1424	Proteobacteria	Epsilonproteobacteria	Campylobacterales	Helicobacteraceae
0.208626	0	0.044974	0.129886	0.0501871	0.0819372	NS	NS	New.CleanUp.ReferenceOTU26	Fibrobacteres	Fibrobacteria	Fibrobacterales	Fibrobacteraceae
0.670501	0.442385	0.169685	0.224877	0.0702834	NS	NS	NS	JQ188553.1.1334	Actinobacteria	Coriobacteriia	Coriobacteriales	Coriobacteriaceae
0	0.39769	0.448345	0.20371	0.0785811	2.03e-06	NS	NS	KF842513.1.1417	Bacteroidetes	Bacteroidia	Bacteroidales	Bacteroidaceae
4.19605	2.26577	5.34568	3.50496	0.617479	NS	NS	NS	KF843120.1.1399	Bacteroidetes	Bacteroidia	Bacteroidales	Prevotellaceae
0.33507	0.230639	0.228089	0.228654	0.0577595	NS	NS	NS	FJ676802.1.1396	Bacteroidetes	Bacteroidia	Bacteroidales	Porphyromonadaceae
0.33999	0.0940057	0.093479	0.0860033	0.0356924	NS	NS	NS	New.CleanUp.ReferenceOTU58	Bacteroidetes	Bacteroidia	Bacteroidales	Bacteroidales S24-7 group
1.33465	0.277337	0.612702	0.351043	0.163565	0.0165707	NS	NS	New.CleanUp.ReferenceOTU14	Bacteroidetes	Bacteroidia	Bacteroidales	Rikenellaceae
0.00396354	0.029256	0.0135477	0.0304049	0.00738624	NS	NS	NS	HQ793185.1.1424	Lentisphaerae	Lentisphaeria	Victivallales	Victivallaceae
0.513829	0.0041834	0.00805931	0.0218076	0.0644746	NS	NS	NS	JQ184479.1.1344	Cyanobacteria	Melainabacteria	Gastranaerophilales	uncultured bacterium
0.167728	0	0	0	0.0352722	NS	NS	NS	EU474510.1.1379	Cyanobacteria	Melainabacteria	Gastranaerophilales	uncultured rumen bacterium
0	0	0.0172984	0.0106952	0.00352821	NS	NS	NS	FJ713033.1.1487	Acidobacteria	Acidobacteria	Subgroup 4	Unknown Family
0.0703805	0.776738	0.26792	0.901037	0.119897	0.000157353	NS	NS	AF059190.1.1451	Deferribacteres	Deferribacteres	Deferribacterales	Deferribacteraceae
0.0101364	0.00321875	0.0156511	0	0.00360488	NS	NS	NS	FJ893475.1.1366	Proteobacteria	Gammaproteobacteria	Xanthomonadales	Xanthomonadaceae
0.0323166	0	0.0227108	0	0.00707156	NS	NS	NS	EU773650.1.1202	Proteobacteria	Betaproteobacteria	Neisseriales	Neisseriaceae
0.44682	0	0.0090843	0.0920226	0.0454519	0.000529808	NS	NS	New.CleanUp.ReferenceOTU23	Proteobacteria	Alphaproteobacteria	Rhodospirillales	Rhodospirillaceae
0.00326264	0.116933	1.35702	0.162992	0.224516	0.0258511	NS	NS	JQ606918.1.1410	Synergistetes	Synergistia	Synergistales	Synergistaceae
0.0218374	0.0118147	0.0143686	0.00841002	0.00480658	NS	NS	NS	GBYS01011616.3471.4937	Proteobacteria	Alphaproteobacteria	Rickettsiales	Mitochondria
2.3436	3.28755	1.3753	1.26129	0.434727	NS	NS	NS	GQ492484.1.1367	Firmicutes	Negativicutes	Selenomonadales	Acidaminococcaceae
46.3404	36.6709	49.609	48.508	2.50392	NS	NS	NS	KF842222.1.1420	Firmicutes	Negativicutes	Selenomonadales	Veillonellaceae
0.0712769	0	0.0181686	0.00356506	0.00880601	0.000159977	NS	NS	DQ805702.1.1378	Tenericutes	Mollicutes	Mollicutes RF9	uncultured bacterium
0	0.00853337	0.010008	0.00377216	0.00275911	NS	NS	NS	EU462735.1.1377	Firmicutes	Clostridia	Clostridiales	Eubacteriaceae
0.373787	0.253647	0.268014	0.346613	0.035293	NS	NS	NS	DQ795825.1.1305	Firmicutes	Erysipelotrichia	Erysipelotrichales	Erysipelotrichaceae
0.0204805	0.00452653	0.0335412	0.0910249	0.0120583	NS	NS	NS	EU778068.1.1347	Tenericutes	Mollicutes	NB1-n	uncultured bacterium
0.958601	0.310263	0.261852	0.184404	0.110263	NS	NS	NS	EU461957.1.1407	Firmicutes	Bacilli	Lactobacillales	Streptococcaceae
4.45105	2.9997	2.52339	4.85173	0.636398	NS	NS	NS	EU510470.1.1292	Firmicutes	Bacilli	Lactobacillales	Lactobacillaceae
0.162686	0.336542	0.388537	0.725394	0.0883597	NS	NS	NS	EU772592.1.1283	Firmicutes	Clostridia	Clostridiales	Peptostreptococcaceae
0.128264	0.0156879	0.0256155	0.0303594	0.0130352	NS	NS	NS	HQ716578.1.1402	Firmicutes	Clostridia	Clostridiales	Family XIII
3.72185	1.2814	1.83	1.47567	0.239095	0.0425904	NS	NS	New.CleanUp.ReferenceOTU8	Firmicutes	Clostridia	Clostridiales	Lachnospiraceae
0.118593	0.0424016	0.153781	0.085776	0.020363	NS	NS	NS	HQ716655.1.1302	Firmicutes	Clostridia	Clostridiales	Peptococcaceae
0.823762	1.0795	1.591	3.39393	0.63268	NS	NS	NS	DQ798036.1.1392	Firmicutes	Clostridia	Clostridiales	Christensenellaceae
0.529637	0.435139	0.682965	0.321243	0.0730174	NS	NS	NS	GQ132633.1.1388	Firmicutes	Clostridia	Clostridiales	Clostridiaceae 1
0.0131734	0.0183662	0.0142488	0.0260167	0.00510982	NS	NS	NS	EU773412.1.1367	Firmicutes	Clostridia	Clostridiales	Defluviitaleaceae
0.416389	0.466198	1.18561	1.46515	0.174173	NS	NS	0.0499505	HQ780759.1.1426	Firmicutes	Clostridia	Clostridiales	Clostridiales vadinBB60 group
Genus
0.0715331	0.0232503	0.0468749	0.0906188	0.0133468	NS	NS	NS	FJ372023.1.1257	Firmicutes	Clostridia	Clostridiales	Ruminococcaceae	Ruminococcus 1
0.500012	0.162046	0.345511	0.226767	0.0582362	NS	NS	NS	FJ364480.1.1341	Firmicutes	Clostridia	Clostridiales	Ruminococcaceae	Faecalibacterium
0.420921	0.401753	0.64526	0.408412	0.0474941	NS	NS	NS	DQ796390.1.1382	Firmicutes	Clostridia	Clostridiales	Ruminococcaceae	Subdoligranulum
0.00339443	0.0134294	0.0100311	0.0306163	0.00480216	NS	NS	NS	EU460986.1.1373	Firmicutes	Clostridia	Clostridiales	Ruminococcaceae	Candidatus Soleaferrea
0.17791	0.0815478	0.0969357	0.0339059	0.0191001	NS	NS	NS	DQ809141.1.1290	Firmicutes	Clostridia	Clostridiales	Ruminococcaceae	Anaerotruncus
0.249955	0.211616	0.182804	0.111366	0.049692	NS	NS	NS	EU475106.1.1394	Firmicutes	Clostridia	Clostridiales	Ruminococcaceae	[Eubacterium] coprostanoligenes group
0.0603756	0.00870262	0.0213048	0.0249373	0.00834278	NS	NS	NS	EU762941.1.1355	Firmicutes	Clostridia	Clostridiales	Ruminococcaceae	Ruminococcus 2
0.0697442	0.032319	0.0217771	0.0688144	0.0130021	NS	NS	NS	HQ806126.1.1471	Firmicutes	Clostridia	Clostridiales	Ruminococcaceae	Ruminiclostridium 5
0.0387552	0.00870262	0.00456538	0.0993206	0.0157915	NS	NS	NS	New.CleanUp.ReferenceOTU50	Firmicutes	Clostridia	Clostridiales	Ruminococcaceae	Ruminococcaceae UCG-010
1.67028	2.32772	1.66237	1.54987	0.369078	NS	NS	NS	EU772455.1.1356	Firmicutes	Clostridia	Clostridiales	Ruminococcaceae	Ruminococcaceae UCG-002
0.226037	0.283664	0.241587	0.132765	0.0357316	NS	NS	NS	FJ506020.1.1375	Firmicutes	Clostridia	Clostridiales	Ruminococcaceae	uncultured
0	0.0146489	0.0159847	0.00746826	0.00468425	NS	NS	NS	New.CleanUp.ReferenceOTU99	Firmicutes	Clostridia	Clostridiales	Ruminococcaceae	Ruminococcaceae UCG-003
0.0496798	0.00472679	0.0303105	0.00489237	0.00580334	NS	NS	NS	FJ681514.1.1440	Firmicutes	Clostridia	Clostridiales	Ruminococcaceae	Oscillibacter
0.372311	0.0855292	0.0641483	0.0800193	0.0375715	0.0629878	NS	NS	AB506386.1.1523	Firmicutes	Clostridia	Clostridiales	Ruminococcaceae	Oscillospira
0.0199785	0	0.0145964	0.00738007	0.00384724	NS	NS	NS	New.CleanUp.ReferenceOTU102	Firmicutes	Clostridia	Clostridiales	Lachnospiraceae	[Eubacterium] oxidoreducens group
0.71217	0.395549	0.425172	0.288236	0.0672905	NS	NS	NS	FJ363126.1.1358	Firmicutes	Clostridia	Clostridiales	Ruminococcaceae	Ruminococcaceae NK4A214 group
0.0084993	0.0878293	0.0282831	0.0175564	0.0193088	NS	NS	NS	AY916332.1.1353	Firmicutes	Clostridia	Clostridiales	Ruminococcaceae	Pseudoflavonifractor
0.0223235	0.036143	0.0100311	0.0440409	0.00784197	NS	NS	NS	AF376229.1.1349	Firmicutes	Clostridia	Clostridiales	Ruminococcaceae	Ruminiclostridium
0	0.00472679	0.0103734	0.00422833	0.00262965	NS	NS	NS	EU778823.1.1289	Firmicutes	Clostridia	Clostridiales	Ruminococcaceae	Ruminococcaceae UCG-008
0.0257822	0.0940736	0.0700339	0.0202171	0.0142899	NS	NS	NS	DQ809291.1.1378	Firmicutes	Clostridia	Clostridiales	Ruminococcaceae	Ruminococcaceae UCG-009
0.0209129	0.00577501	0.0145831	0.0109733	0.00365444	NS	NS	NS	AY990332.1.1274	Firmicutes	Clostridia	Clostridiales	Ruminococcaceae	Intestinimonas
0.153533	0.267881	0.0773719	0.18725	0.0617594	NS	NS	NS	HQ770101.1.1430	Firmicutes	Clostridia	Clostridiales	Ruminococcaceae	Ruminiclostridium 9
0.00745287	0.00868502	0	0.00422833	0.00237253	NS	NS	NS	New.CleanUp.ReferenceOTU98	Firmicutes	Clostridia	Clostridiales	Ruminococcaceae	Sporobacter
0.64134	0.519836	0.571963	0.702651	0.0744094	NS	NS	NS	DQ797129.1.1403	Firmicutes	Clostridia	Clostridiales	Ruminococcaceae	Ruminococcaceae UCG-005
0.00411184	0.0117061	0	0.018616	0.00407835	NS	NS	NS	New.CleanUp.ReferenceOTU100	Firmicutes	Clostridia	Clostridiales	Ruminococcaceae	Ruminococcaceae UCG-013
0.634105	0	0	0.0142516	0.062366	0.000383775	NS	NS	AF371949.1.1454	Proteobacteria	Deltaproteobacteria	Desulfuromonadales	GR-WP33-58	uncultured bacterium
0.251557	0	0	0	0.0407025	NS	NS	NS	New.CleanUp.ReferenceOTU28	Proteobacteria	Deltaproteobacteria	Desulfuromonadales	GR-WP33-59	uncultured rumen bacterium
0.0648704	0	0	0	0.00839068	NS	NS	NS	HQ716189.1.1444	Proteobacteria	Planctomycetacia	Planctomycetales	Planctomycetaceae	p-1088-a5 gut group
0.00984434	0.0503256	0.0460592	0.0095057	0.0109166	NS	NS	NS	New.CleanUp.ReferenceOTU44	Proteobacteria	Deltaproteobacteria	Desulfovibrionales	Desulfovibrionaceae	Bilophila
3.75015	6.12602	9.49381	3.73154	1.08551	NS	NS	NS	AF371871.1.1476	Proteobacteria	Deltaproteobacteria	Desulfovibrionales	Desulfovibrionaceae	Desulfovibrio
3.74468	1.11693	9.57462	1.26089	1.07754	NS	0.0411521	NS	KF843489.1.1384	Proteobacteria	Gammaproteobacteria	Aeromonadales	Succinivibrionaceae	Succinivibrio
0.230657	0.101374	0.388957	0.131756	0.0823569	NS	NS	NS	New.CleanUp.ReferenceOTU11	Proteobacteria	Gammaproteobacteria	Aeromonadales	Succinivibrionaceae	uncultured
0.775428	0.0625896	0.218359	0.0372014	0.181074	NS	NS	NS	U65584.1.1464	Proteobacteria	Gammaproteobacteria	Pasteurellales	Pasteurellaceae	Haemophilus
0.253981	0.0235745	0.149691	0.0252441	0.0619892	NS	NS	NS	New.CleanUp.ReferenceOTU21	Proteobacteria	Gammaproteobacteria	Pasteurellales	Pasteurellaceae	Actinobacillus
0.021725	0.0166492	0.0382597	0.0628956	0.0166632	NS	NS	NS	U66492.1.1405	Proteobacteria	Gammaproteobacteria	Pasteurellales	Pasteurellaceae	Pasteurella
0.00738734	0.0142829	0.0103734	0.00995025	0.00430582	NS	NS	NS	FM209307.1.1493	Proteobacteria	Betaproteobacteria	Burkholderiales	Oxalobacteraceae	Oxalobacter
1.18357	2.54386	2.4555	0.841125	0.231287	NS	NS	NS	EF402399.1.1496	Proteobacteria	Betaproteobacteria	Burkholderiales	Alcaligenaceae	Sutterella
0.017364	0.00472679	0	0.00489237	0.00272318	NS	NS	NS	New.CleanUp.ReferenceOTU107	Proteobacteria	Betaproteobacteria	Nitrosomonadales	Nitrosomonadaceae	Nitrosomonas
0.538418	2.62647	0.404812	0.593983	0.361888	0.00282262	0.00506225	NS	KF842027.1.1375	Proteobacteria	Gammaproteobacteria	Enterobacteriales	Enterobacteriaceae	Escherichia-Shigella
13.0362	28.3448	0.0618684	13.7597	2.73585	NS	9.96e-12	NS	HQ400282.1.1506	Proteobacteria	Gammaproteobacteria	Aeromonadales	Succinivibrionaceae	Succinivibrionaceae UCG-001
0.0354881	0.010117	0.039253	0.0277046	0.00635435	NS	NS	NS	New.CleanUp.ReferenceOTU43	Proteobacteria	Gammaproteobacteria	Pseudomonadales	Pseudomonadaceae	Pseudomonas
0.0222931	0	0	0	0.00347297	NS	NS	NS	New.CleanUp.ReferenceOTU149	Lentisphaerae	Lentisphaerae RFP12 gut group	uncultured bacterium
0.122409	0.20144	0.3361	0.0926464	0.0386456	NS	NS	NS	EU462203.1.1270	Saccharibacteria	Unknown Class	Unknown Order	Unknown Family	Candidatus Saccharimonas
0.78632	1.66155	2.4385	5.46686	0.685564	NS	NS	NS	New.CleanUp.ReferenceOTU2	Spirochaetae	Spirochaetes	Spirochaetales	Spirochaetaceae	Treponema 2
0.0186802	0.283005	0.0540282	0.104007	0.0500953	0.00543055	NS	NS	AF550648.1.1562	Proteobacteria	Epsilonproteobacteria	Campylobacterales	Campylobacteraceae	Campylobacter
0.0813676	0.176014	0.147002	0.141747	0.03735	NS	NS	NS	U96300.1.1424	Proteobacteria	Epsilonproteobacteria	Campylobacterales	Helicobacteraceae	Helicobacter
0.214853	0	0.0466038	0.132447	0.051336	NS	NS	NS	New.CleanUp.ReferenceOTU26	Fibrobacteres	Fibrobacteria	Fibrobacterales	Fibrobacteraceae	Fibrobacter
0.0287913	0.00348967	0.0149255	0.0115013	0.00404234	NS	NS	NS	EU777627.1.1366	Actinobacteria	Coriobacteriia	Coriobacteriales	Coriobacteriaceae	Enterorhabdus
0.002457	0.0354009	0	0	0.00658056	NS	NS	NS	JF709905.1.1429	Actinobacteria	Coriobacteriia	Coriobacteriales	Coriobacteriaceae	Atopobium
0.0993908	0.174226	0	0.0123117	0.0292174	NS	0.0454191	NS	JQ188553.1.1334	Actinobacteria	Coriobacteriia	Coriobacteriales	Coriobacteriaceae	Olsenella
0.374361	0.0991739	0.120904	0.156901	0.0396453	NS	NS	NS	JQ185720.1.1338	Actinobacteria	Coriobacteriia	Coriobacteriales	Coriobacteriaceae	uncultured
0.0974027	0.0605025	0.015908	0.0353383	0.0166954	NS	NS	NS	JN162689.1.1358	Actinobacteria	Coriobacteriia	Coriobacteriales	Coriobacteriaceae	Collinsella
0	0.41276	0.454717	0.209832	0.0811677	7.39e-06	NS	NS	KF842513.1.1417	Bacteroidetes	Bacteroidia	Bacteroidales	Bacteroidaceae	Bacteroides
0.26991	0.00783208	0.00690226	0	0.0388261	0.0214228	NS	NS	GQ448219.1.1401	Bacteroidetes	Bacteroidia	Bacteroidales	Prevotellaceae	Prevotella 1
0.454661	0.204688	0.633742	0.292838	0.100244	NS	NS	NS	KF843636.1.1427	Bacteroidetes	Bacteroidia	Bacteroidales	Prevotellaceae	Prevotellaceae NK3B31 group
0.353739	0.213975	0.225096	0.269628	0.0524258	NS	NS	NS	FJ676197.1.1393	Bacteroidetes	Bacteroidia	Bacteroidales	Prevotellaceae	Prevotella 2
0.444328	0.00397583	0	0	0.0475589	0.0148342	NS	NS	EU458732.1.1352	Bacteroidetes	Bacteroidia	Bacteroidales	Prevotellaceae	Prevotella 7
1.94591	1.7814	4.23896	2.79532	0.452545	NS	NS	NS	KF843120.1.1399	Bacteroidetes	Bacteroidia	Bacteroidales	Prevotellaceae	Prevotella 9
0.382423	0.0121861	0.0448453	0.0565061	0.0465103	0.00796602	NS	NS	EF445225.1.1490	Bacteroidetes	Bacteroidia	Bacteroidales	Prevotellaceae	uncultured
0.481544	0.127328	0.257039	0.149251	0.0621151	NS	NS	NS	FJ673208.1.1411	Bacteroidetes	Bacteroidia	Bacteroidales	Prevotellaceae	Alloprevotella
0.0354199	0	0	0.00561798	0.00400831	NS	NS	NS	JX095376.1.1395	Bacteroidetes	Bacteroidia	Bacteroidales	Prevotellaceae	Prevotellaceae UCG-003
0	0.0620243	0.024703	0.0590406	0.020296	NS	NS	NS	GQ448681.1.1394	Bacteroidetes	Bacteroidia	Bacteroidales	Porphyromonadaceae	Odoribacter
0	0.0273427	0	0.0325217	0.0055377	NS	NS	NS	DQ456065.1.1451	Bacteroidetes	Bacteroidia	Bacteroidales	Porphyromonadaceae	Butyricimonas
0.364781	0.151785	0.20543	0.142656	0.0547273	NS	NS	NS	FJ676802.1.1396	Bacteroidetes	Bacteroidia	Bacteroidales	Porphyromonadaceae	Parabacteroides
0.367216	0.097249	0.0960985	0.0876074	0.0392821	NS	NS	NS	New.CleanUp.ReferenceOTU58	Bacteroidetes	Bacteroidia	Bacteroidales	Bacteroidales S24-7 group	uncultured bacterium
0	0.0518206	0.0332512	0.0935	0.0208238	NS	NS	NS	KF842065.1.1431	Bacteroidetes	Bacteroidia	Bacteroidales	Rikenellaceae	Alistipes
1.40566	0.238345	0.584759	0.267919	0.165425	0.0148342	NS	NS	New.CleanUp.ReferenceOTU14	Bacteroidetes	Bacteroidia	Bacteroidales	Rikenellaceae	Rikenellaceae RC9 gut group
0.00411184	0.0305434	0.0136562	0.0311214	0.00758345	NS	NS	NS	HQ793185.1.1424	Lentisphaerae	Lentisphaeria	Victivallales	Victivallaceae	Victivallis
0.54156	0.00423442	0.00810545	0.0222284	0.067339	0.000459953	NS	NS	JQ184479.1.1344	Cyanobacteria	Melainabacteria	Gastranaerophilales	uncultured bacterium
0.175615	0	0	0	0.0366112	NS	NS	NS	EU474510.1.1379	Cyanobacteria	Melainabacteria	Gastranaerophilales	uncultured rumen bacterium
0.00557103	0.0283607	0	0	0.00847814	NS	NS	NS	New.CleanUp.ReferenceOTU141	Firmicutes	Clostridia	Clostridiales	Ruminococcaceae	Ruminococcaceae UCG-011
0	0	0.0178336	0.0107797	0.0036011	NS	NS	NS	FJ713033.1.1487	Acidobacteria	Acidobacteria	Subgroup 4	Unknown Family	Blastocatella
0.0736712	0.798931	0.272824	0.91345	0.121997	0.000459953	NS	NS	AF059190.1.1451	Deferribacteres	Deferribacteres	Deferribacterales	Deferribacteraceae	Mucispirillum
0.0105262	0.00348967	0.016397	0	0.00377736	NS	NS	NS	FJ893475.1.1366	Proteobacteria	Gammaproteobacteria	Xanthomonadales	Xanthomonadaceae	Stenotrophomonas
0.0329974	0	0.0228269	0	0.00718	NS	NS	NS	EU773650.1.1202	Proteobacteria	Betaproteobacteria	Neisseriales	Neisseriaceae	Leeia
0.463146	0	0.00913075	0.0934584	0.0469166	0.00178768	NS	NS	New.CleanUp.ReferenceOTU23	Proteobacteria	Alphaproteobacteria	Rhodospirillales	Rhodospirillaceae	Thalassospira
0.00332889	0.122231	1.37975	0.165651	0.227552	NS	NS	NS	JQ606918.1.1410	Synergistetes	Synergistia	Synergistales	Synergistaceae	Cloacibacillus
1.4928	2.1133	1.19797	1.18128	0.268069	NS	NS	NS	GQ492484.1.1367	Firmicutes	Negativicutes	Selenomonadales	Acidaminococcaceae	Acidaminococcus
0	1.29581	0.0182615	0.00746826	0.382299	NS	NS	NS	FJ032541.1.1227	Firmicutes	Negativicutes	Selenomonadales	Acidaminococcaceae	Succiniclasticum
1.01131	0	0.17801	0.0965383	0.11456	0.00269642	NS	NS	GQ358246.1.1466	Firmicutes	Negativicutes	Selenomonadales	Acidaminococcaceae	Phascolarctobacterium
12.5195	4.54994	3.07376	7.10194	0.788435	NS	NS	NS	HQ400182.1.1541	Firmicutes	Negativicutes	Selenomonadales	Veillonellaceae	uncultured
0.00745287	0.00397583	0.0941983	0.0179522	0.0140032	NS	NS	NS	EU778973.1.1417	Firmicutes	Negativicutes	Selenomonadales	Veillonellaceae	Megamonas
0	0.103989	0.0856742	0.0337145	0.0326729	NS	NS	NS	JQ191107.1.1383	Firmicutes	Negativicutes	Selenomonadales	Veillonellaceae	Selenomonas 1
12.4501	14.4441	17.9628	18.0202	1.12806	NS	NS	NS	KF842222.1.1420	Firmicutes	Negativicutes	Selenomonadales	Veillonellaceae	Megasphaera
0.389978	0.30984	0.52924	0.105949	0.0555323	NS	NS	NS	DQ808102.1.1318	Firmicutes	Negativicutes	Selenomonadales	Veillonellaceae	Allisonella
4.75819	3.1614	2.75214	2.22515	0.363916	NS	NS	NS	KF842927.1.1437	Firmicutes	Negativicutes	Selenomonadales	Veillonellaceae	Dialister
6.57345	6.89967	15.0436	13.7939	1.51007	NS	NS	NS	EU776251.1.1405	Firmicutes	Negativicutes	Selenomonadales	Veillonellaceae	Selenomonas
4.42085	6.05164	9.00433	6.18792	0.565021	NS	NS	NS	JQ072138.1.1403	Firmicutes	Negativicutes	Selenomonadales	Veillonellaceae	Mitsuokella
4.29274	0.232198	1.38952	1.05642	0.438729	0.000383775	NS	NS	New.CleanUp.ReferenceOTU1	Firmicutes	Negativicutes	Selenomonadales	Veillonellaceae	Anaerovibrio
0.0128312	0.00348967	0.0232466	0.0187169	0.00489021	NS	NS	NS	EU458459.1.1422	Firmicutes	Clostridia	Clostridiales	Peptococcaceae	Peptococcus
0.0762521	0	0.0182615	0.00359324	0.00931397	NS	NS	NS	DQ805702.1.1378	Tenericutes	Mollicutes	Mollicutes RF9	uncultured bacterium
0	0.00887992	0.0103734	0.00385505	0.00285152	NS	NS	NS	EU462735.1.1377	Firmicutes	Clostridia	Clostridiales	Eubacteriaceae	Anaerofustis
0.0694834	0.0744208	0.0405546	0.0939011	0.0144759	NS	NS	NS	DQ795825.1.1305	Firmicutes	Erysipelotrichia	Erysipelotrichales	Erysipelotrichaceae	Holdemanella
0.059734	0.00769418	0.00399616	0.0159249	0.00819566	NS	NS	NS	JQ190289.1.1360	Firmicutes	Erysipelotrichia	Erysipelotrichales	Erysipelotrichaceae	Erysipelotrichaceae UCG-001
0.0480075	0.00945358	0.0194909	0.00422833	0.00587339	NS	NS	NS	JQ184052.1.1354	Firmicutes	Erysipelotrichia	Erysipelotrichales	Erysipelotrichaceae	uncultured
0.0952756	0.0219525	0.0264148	0.0356808	0.0114734	NS	NS	NS	FN667348.1.1459	Firmicutes	Erysipelotrichia	Erysipelotrichales	Erysipelotrichaceae	Erysipelotrichaceae UCG-006
0.0661237	0.0942094	0.0704113	0.0945195	0.0239511	NS	NS	NS	EF515583.1.1376	Firmicutes	Erysipelotrichia	Erysipelotrichales	Erysipelotrichaceae	Solobacterium
0.0210583	0.0124989	0.0405912	0.0202171	0.00615431	NS	NS	NS	EU776879.1.1333	Firmicutes	Erysipelotrichia	Erysipelotrichales	Erysipelotrichaceae	Catenibacterium
0.021017	0.00472679	0.0346604	0.0932857	0.0123643	NS	NS	NS	EU778068.1.1347	Tenericutes	Mollicutes	NB1-n	uncultured bacterium
0.0226375	0.0203128	0.0311203	0.0618153	0.0104806	NS	NS	NS	DQ806481.1.1411	Firmicutes	Erysipelotrichia	Erysipelotrichales	Erysipelotrichaceae	Turicibacter
0.985646	0.318967	0.269249	0.187319	0.112969	NS	NS	NS	EU461957.1.1407	Firmicutes	Bacilli	Lactobacillales	Streptococcaceae	Streptococcus
4.58001	3.09269	2.54873	4.91902	0.645547	NS	NS	NS	EU510470.1.1292	Firmicutes	Bacilli	Lactobacillales	Lactobacillaceae	Lactobacillus
0.0186802	0.117903	0.0277987	0.238266	0.0379709	NS	NS	NS	EU506217.1.1363	Firmicutes	Clostridia	Clostridiales	Peptostreptococcaceae	Romboutsia
0.0302916	0.0994699	0.206138	0.177933	0.0266369	NS	NS	NS	FJ679600.1.1411	Firmicutes	Clostridia	Clostridiales	Peptostreptococcaceae	Intestinibacter
0.0122591	0.00917117	0.00354007	0.00385505	0.00265876	NS	NS	NS	New.CleanUp.ReferenceOTU94	Firmicutes	Clostridia	Clostridiales	Family XIII	[Eubacterium] brachy group
0.120778	0.00730353	0.0223463	0.0269242	0.0126543	NS	NS	NS	HQ716578.1.1402	Firmicutes	Clostridia	Clostridiales	Family XIII	Family XIII AD3011 group
0.513829	0.0391641	0.137635	0.0123606	0.0717758	0.00796602	NS	NS	EU775472.1.1384	Firmicutes	Clostridia	Clostridiales	Lachnospiraceae	[Eubacterium] ruminantium group
0.0224085	0	0.0116455	0.0149365	0.00508523	NS	NS	NS	DQ327197.1.1339	Firmicutes	Clostridia	Clostridiales	Lachnospiraceae	Coprococcus 2
0.0984089	0	0	0	0.0107186	NS	NS	NS	DQ806503.1.1380	Firmicutes	Clostridia	Clostridiales	Lachnospiraceae	Incertae Sedis
0.253426	0.144567	0.27492	0.266467	0.0362687	NS	NS	NS	New.CleanUp.ReferenceOTU16	Firmicutes	Clostridia	Clostridiales	Lachnospiraceae	Lachnospira
0.0101007	0.00348967	0.0318326	0.0132095	0.00533335	NS	NS	NS	FJ510467.1.1379	Firmicutes	Clostridia	Clostridiales	Lachnospiraceae	Butyrivibrio
0.0155698	0.0195382	0.0217771	0.0214956	0.0060809	NS	NS	NS	EU469505.1.1391	Firmicutes	Clostridia	Clostridiales	Lachnospiraceae	Fusicatenibacter
0.101013	0.183021	0.39994	0.229507	0.0756526	NS	NS	NS	AB034113.1.1501	Firmicutes	Clostridia	Clostridiales	Lachnospiraceae	Syntrophococcus
0.335512	0.732633	0.475218	0.340007	0.0829886	NS	NS	NS	New.CleanUp.ReferenceOTU8	Firmicutes	Clostridia	Clostridiales	Lachnospiraceae	Lachnospiraceae NK3A20 group
0.0223599	0.0152134	0.0114543	0.0355293	0.00587788	NS	NS	NS	HQ796856.1.1439	Firmicutes	Clostridia	Clostridiales	Lachnospiraceae	Lachnoclostridium
0.0947125	0	0.0482194	0.0263471	0.0120389	NS	NS	NS	FJ880650.1.1492	Firmicutes	Clostridia	Clostridiales	Lachnospiraceae	Blautia
0.283097	0.00397583	0	0.0116966	0.0251845	0.00269642	NS	NS	EU461618.1.1389	Firmicutes	Clostridia	Clostridiales	Lachnospiraceae	Oribacterium
0.00405844	0.0130844	0.0192702	0.0415009	0.00567196	NS	NS	NS	DQ796486.1.1391	Firmicutes	Clostridia	Clostridiales	Lachnospiraceae	Dorea
0.0386473	0	0	0	0.00527579	NS	NS	NS	EU472601.1.1392	Firmicutes	Clostridia	Clostridiales	Lachnospiraceae	Lachnospiraceae UCG-001
0.134491	0.00519534	0.0123679	0.0806689	0.0186713	NS	NS	NS	FJ363782.1.1373	Firmicutes	Clostridia	Clostridiales	Lachnospiraceae	Lachnospiraceae UCG-005
1.32388	0.115246	0.178943	0.242771	0.097149	0.00037192	NS	NS	EU466950.1.1385	Firmicutes	Clostridia	Clostridiales	Lachnospiraceae	Roseburia
0.0590267	0.00730353	0.0309718	0.0077101	0.00894729	NS	NS	NS	FJ679734.1.1425	Firmicutes	Clostridia	Clostridiales	Lachnospiraceae	Pseudobutyrivibrio
0.0219369	0.00348967	0.026916	0.00489237	0.00459214	NS	NS	NS	AF371579.1.1464	Firmicutes	Clostridia	Clostridiales	Lachnospiraceae	uncultured
0.306784	0.0383164	0.113403	0.14784	0.0512368	NS	NS	NS	DQ807113.1.1388	Firmicutes	Clostridia	Clostridiales	Lachnospiraceae	Lachnospiraceae NK4A136 group
0.0501817	0.00420451	0.00354007	0.00561798	0.0105823	NS	NS	NS	EU776492.1.1285	Firmicutes	Clostridia	Clostridiales	Lachnospiraceae	Lachnospiraceae AC2044 group
0.0541335	0	0	0	0.00525365	NS	NS	NS	New.CleanUp.ReferenceOTU108	Firmicutes	Clostridia	Clostridiales	Lachnospiraceae	Lachnospiraceae UCG-004
0.115933	0.0403535	0.135273	0.0696468	0.0211516	NS	NS	NS	HQ716655.1.1302	Firmicutes	Clostridia	Clostridiales	Peptococcaceae	uncultured
0.0168119	0.0193339	0.0446231	0.0119384	0.00774546	NS	NS	NS	DQ800999.1.1400	Firmicutes	Clostridia	Clostridiales	Christensenellaceae	uncultured
0.833274	1.10812	1.58776	3.45436	0.644437	NS	NS	NS	DQ798036.1.1392	Firmicutes	Clostridia	Clostridiales	Christensenellaceae	Christensenellaceae R-7 group
0.0285477	0.0357844	0.0204734	0.015988	0.00720853	NS	NS	NS	GQ134845.1.1386	Firmicutes	Clostridia	Clostridiales	Clostridiaceae 1	Clostridium sensu stricto 6
0.532799	0.413728	0.67444	0.315477	0.0711365	NS	NS	NS	GQ132633.1.1388	Firmicutes	Clostridia	Clostridiales	Clostridiaceae 1	Clostridium sensu stricto 1
0.0213735	0.0164505	0.0119885	0.00385505	0.00469193	NS	NS	NS	GQ493881.1.1361	Firmicutes	Clostridia	Clostridiales	Lachnospiraceae	Tyzzerella
0.0154135	0.0194302	0.0145698	0.0264024	0.00550858	NS	NS	NS	EU773412.1.1367	Firmicutes	Clostridia	Clostridiales	Defluviitaleaceae	Defluviitaleaceae UCG-011
0.406631	0.473576	1.20591	1.45826	0.176065	NS	0.0454191	0.0142965	HQ780759.1.1426	Firmicutes	Clostridia	Clostridiales	Clostridiales vadinBB60 group	uncultured bacterium
0.377542	0.266827	0.561601	0.766494	0.116361	NS	NS	NS	JX095913.1.1396	Firmicutes	Clostridia	Clostridiales	Ruminococcaceae	Ruminococcaceae UCG-014
0.00475285	0	0.00546568	0.00898118	0.0021503	NS	NS	NS	New.CleanUp.ReferenceOTU135	Firmicutes	Clostridia	Clostridiales	Clostridiales vadinBB60 group	uncultured rumen bacterium
